# Supplementary material for: Hematologic profile of Amazon river dolphins Inia geoffrensis and its variation during acute capture stress
Source: PLoS One. 2019 Dec 26;14(12):e0226955. doi: 10.1371/journal.pone.0226955 (PMC6932813; doi:10.1371/journal.pone.0226955)
Supplement: S1 Table — (XLSX) [file pone.0226955.s001.xlsx]

## Sheet: Planilha1
	S1 Table. Hematological values for adult female Inia geoffrensis
			Pregnant adult females						Non-pregnant adult females
		SI Units	n	Mean	SD	Min	Max		n	Mean	SD	Min	Max
	Hct	L/L	10	0.394	0.0254733	0.35	0.43		21	0.402857	0.0219415	0.36	0.44
	RBC count	1012/L	10	3.721	0.595323	3.15	4.94		19	3.77526	0.443501	3.05	4.6
	Hemoglobin	g/L	7	184.143	91.063	134	390		11	146.818	13.9844	122	160
	MCV	fL	10	108.535	20.0215	76.92	136.07		19	107.662	11.9776	89.86	131.15
	MCHC	g/L	7	378	29.0918	338	410		11	362.455	42.2501	298	433
	WBC count	109/L	10	15.495	4.33522	8.6	23.8		19	14.7526	3.50886	9.2	20.3
	Band neut	%	7	1.14286	1.06904	0	3		12	1	1.04447	0	3
	Band neut	109/L	7	0.204286	0.18946	0	0.47		12	0.14	0.145477	0	0.41
	Neutrophil	%	7	49.8571	5.61036	45	62		12	48.75	9.83616	32	62
	Neutrophil	109/L	7	8.49571	1.91739	6.5	11.66		11	7.48455	2.69456	3.33	11.22
	Lymphocytes	%	7	29.7143	4.75094	21	36		12	33.25	6.64865	24	47
	Lymphocytes	109/L	7	5.06	1.12579	3.17	6.43		11	4.74182	2.18033	0.48	7.64
	Monocyte	%	7	2.57143	1.27242	1	5		12	2.33333	1.92275	0	6
	Monocyte	109/L	7	0.47	0.344238	0.15	1.19		11	0.406364	0.39692	0	1.16
	Eosinophils	%	7	16.7143	1.79947	14	19		12	14.6667	7.2153	6	26
	Eosinophils	109/L	7	2.90143	0.835273	1.82	4.05		11	2.13636	0.865855	0.95	3.64
	Basophils	%	7	aND					12	aND
	Basophils	106/L	7	aND					12	aND
	Platelets	109/L	9	274.889	107.602	128	440		19	320.105	135.947	102	540
	ESR	mm/hour	9	51.3333	3.3541	46	57		16	48.125	8.28553	20	56
	(a)ND = Not determined
